# Supplementary material for: The Neural Basis of Testable and Non-Testable Beliefs
Source: PLoS One. 2015 May 5;10(5):e0124596. doi: 10.1371/journal.pone.0124596 (PMC4420500; doi:10.1371/journal.pone.0124596)
Supplement: S1 Dataset — List of significant clusters for the acceptance by condition interaction. (CSV) [file pone.0124596.s001.csv]

Cluster	vol	x	y	z	within	BA
1	18	-48	26	8	Left Inferior Frontal Gyrus	BA 45
