# Supplementary material for: The Neural Basis of Testable and Non-Testable Beliefs
Source: PLoS One. 2015 May 5;10(5):e0124596. doi: 10.1371/journal.pone.0124596 (PMC4420500; doi:10.1371/journal.pone.0124596)
Supplement: S2 Dataset — Mean % signal change and standard error of the mean for each significant cluster for the acceptance by condition interaction. (CSV) [file pone.0124596.s002.csv]

Cluster	NonTestable_Definitely_Mean	NonTestable_Possibly_Mean	NonTestable_PossiblyNot_Mean	NonTestable_DefinitelyNot_Mean	Testable_Definitely_Mean	Testable_Possibly_Mean	Testable_PossiblyNot_Mean	Testable_DefinitelyNot_Mean	NonTestable_Definitely_SEM	NonTestable_Possibly_SEM	NonTestable_PossiblyNot_SEM	NonTestable_DefinitelyNot_SEM	Testable_Definitely_SEM	Testable_Possibly_SEM	Testable_PossiblyNot_SEM	Testable_DefinitelyNot_SEM
1	0.350371807	0.178374814	0.509020686	0.718150643	0.31065875	0.293824657	0.198454757	0.000842221	0.084386996	0.148478516	0.096645365	0.092971412	0.068899691	0.092804058	0.052401724	0.075563114
