# Supplementary material for: The Neural Basis of Testable and Non-Testable Beliefs
Source: PLoS One. 2015 May 5;10(5):e0124596. doi: 10.1371/journal.pone.0124596 (PMC4420500; doi:10.1371/journal.pone.0124596)
Supplement: S3 Dataset — List of significant clusters for the main effect of acceptance. (CSV) [file pone.0124596.s003.csv]

ROInum	vol	x	y	z	within	BA
1	99	13	-72	-6	Right Lingual Gyrus	BA 18
2	22	-9	-70	25	Left Precuneus	BA 31
3	20	-14	-47	-17	Left Culmen
4	11	17	-83	17	Right Cuneus	BA 18
5	9	29	-85	13	Right Middle Occipital Gyrus	BA 19
6	9	-20	46	15	Left Superior Frontal Gyrus	BA 10
7	7	-1	23	17	Left Anterior Cingulate	BA 24
