# Supplementary material for: The Neural Basis of Testable and Non-Testable Beliefs
Source: PLoS One. 2015 May 5;10(5):e0124596. doi: 10.1371/journal.pone.0124596 (PMC4420500; doi:10.1371/journal.pone.0124596)
Supplement: S4 Dataset — Mean % signal change and standard error of the mean for each significant cluster for the main effect of acceptance. (CSV) [file pone.0124596.s004.csv]

Cluster	NonTestable_Definitely_Mean	NonTestable_Possibly_Mean	NonTestable_PossiblyNot_Mean	NonTestable_DefinitelyNot_Mean	Testable_Definitely_Mean	Testable_Possibly_Mean	Testable_PossiblyNot_Mean	Testable_DefinitelyNot_Mean	NonTestable_Definitely_SEM	NonTestable_Possibly_SEM	NonTestable_PossiblyNot_SEM	NonTestable_DefinitelyNot_SEM	Testable_Definitely_SEM	Testable_Possibly_SEM	Testable_PossiblyNot_SEM	Testable_DefinitelyNot_SEM
1	0.149808257	0.005139779	0.371684014	0.635131429	0.232342271	0.2941561	0.380897586	0.499727357	0.094708445	0.175820118	0.09132677	0.135228013	0.096995133	0.116934271	0.077693323	0.094883029
2	-0.1052229	-0.360958021	-0.089006986	0.16963655	-0.200773892	-0.216099414	-0.02330338	0.010917657	0.048641921	0.149059684	0.054467711	0.076003862	0.082402346	0.108115621	0.060602891	0.080399678
3	-0.13113755	-0.33686085	-0.057426896	0.166144993	-0.187790514	-0.077104136	-0.00696676	0.064821885	0.072028878	0.199620764	0.032946521	0.035798364	0.113202969	0.046920375	0.038488732	0.056196911
4	0.015349982	-0.170749886	0.037422535	0.278067821	-0.039285274	0.020379607	0.050892414	0.223281436	0.076304579	0.100365845	0.053295743	0.097842514	0.041971595	0.076708706	0.053647295	0.087136844
5	-0.087183329	-0.202659636	0.140961007	0.284581442	-0.041140887	-0.009802286	0.039709371	0.133236689	0.094688378	0.160917632	0.09336537	0.110752331	0.089829241	0.092376485	0.060196443	0.067491217
6	-0.202011486	-0.283901743	-0.04337229	-0.029833386	-0.146542016	-0.127949014	-0.036118883	-0.056766107	0.06755052	0.139582343	0.054276202	0.054650728	0.047684521	0.033357996	0.027973074	0.050806529
7	-0.370687243	-0.580586495	-0.025552707	-0.050435889	-0.483005329	-0.18264615	-0.110006093	-0.216238031	0.216925107	0.200384298	0.073703533	0.121572843	0.181266176	0.048956289	0.068306042	0.104156277
