# Supplementary material for: The Neural Basis of Testable and Non-Testable Beliefs
Source: PLoS One. 2015 May 5;10(5):e0124596. doi: 10.1371/journal.pone.0124596 (PMC4420500; doi:10.1371/journal.pone.0124596)
Supplement: S5 Dataset — List of significant clusters for the certainty by condition interaction. (CSV) [file pone.0124596.s005.csv]

ROInum	vol	x	y	z	within	BA
1	31	-51	4	-13	Left Superior Temporal Gyrus	BA 21
2	24	-40	-10	-1	Left Insula	BA 13
3	22	-62	-40	-1	Left Middle Temporal Gyrus	BA 21
4	18	-30	-7	8	Left Lentiform Nucleus	BA 13
5	12	-25	-50	-14	Left Culmen	BA 37
6	11	-24	-92	-7	Left Inferior Occipital Gyrus	BA 18
7	11	15	52	31	Right Superior Frontal Gyrus	BA 9
8	10	42	-21	5	Right Insula	BA 13
9	9	27	-10	3	Right Lentiform Nucleus
10	9	-51	-26	11	Left Transverse Temporal Gyrus	BA 41
11	9	-47	-58	12	Left Middle Temporal Gyrus	BA 39
12	8	-44	-23	-19	Left Fusiform Gyrus	BA 20
13	8	-41	22	-12	Left Inferior Frontal Gyrus	BA 47
14	8	37	-74	-7	Right Middle Occipital Gyrus	BA 19
15	8	62	-30	12	Right Superior Temporal Gyrus	BA 42
16	8	-43	-54	27	Left Supramarginal Gyrus	BA 39
17	7	-25	-20	-23	Left Parahippocampal Gyrus	BA 36
18	7	44	9	-1	Right Insula	BA 13
19	7	50	-35	18	Right Insula	BA 13
20	7	2	-79	21	Right Cuneus	BA 18
