# Supplementary material for: The Neural Basis of Testable and Non-Testable Beliefs
Source: PLoS One. 2015 May 5;10(5):e0124596. doi: 10.1371/journal.pone.0124596 (PMC4420500; doi:10.1371/journal.pone.0124596)
Supplement: S6 Dataset — Mean % signal change and standard error of the mean for each significant cluster for the certainty by condition interaction. (CSV) [file pone.0124596.s006.csv]

Cluster	NonTestable_Definitely_Mean	NonTestable_Possibly_Mean	NonTestable_PossiblyNot_Mean	NonTestable_DefinitelyNot_Mean	Testable_Definitely_Mean	Testable_Possibly_Mean	Testable_PossiblyNot_Mean	Testable_DefinitelyNot_Mean	NonTestable_Definitely_SEM	NonTestable_Possibly_SEM	NonTestable_PossiblyNot_SEM	NonTestable_DefinitelyNot_SEM	Testable_Definitely_SEM	Testable_Possibly_SEM	Testable_PossiblyNot_SEM	Testable_DefinitelyNot_SEM
1	0.436409043	-0.142070157	-0.023025657	0.368840643	-0.120274419	0.107664979	0.071605986	0.032015107	0.088196318	0.159999602	0.056761656	0.108290655	0.071995421	0.099317003	0.051441568	0.052849499
2	0.148617214	-0.272825029	-0.181411253	0.073663061	-0.170953279	-0.012370179	-0.024361643	-0.126150721	0.111257712	0.144976393	0.055996766	0.034945224	0.084124026	0.061209167	0.053050313	0.065272156
3	0.60518805	0.031642428	0.125509693	0.455023043	-0.02489565	0.1472953	0.164730711	-0.011342679	0.163264233	0.117027377	0.077830469	0.145508376	0.072537093	0.171008496	0.096533087	0.106467038
4	0.159777057	-0.068100257	-0.000528464	0.244373571	-0.102343881	0.059555731	0.106103645	0.043691564	0.066164513	0.11512929	0.064353782	0.057052126	0.089573146	0.041999429	0.035493767	0.066588
5	0.182617286	-0.282736064	-0.145588429	0.369972779	0.011777421	0.124577264	0.135184505	0.038311443	0.146419397	0.165046917	0.05243027	0.1412557	0.168633904	0.189295132	0.094079926	0.106577064
6	0.67790195	0.278507709	0.509190429	0.735660143	0.296123557	0.649347286	0.683867071	0.421324271	0.204783585	0.172799051	0.136078992	0.180904529	0.145476025	0.117178625	0.117508658	0.139354156
7	0.202629714	-0.067795986	-0.010741284	0.164312263	-0.093079129	0.048788079	0.031778229	-0.05197493	0.063069675	0.167609053	0.039676263	0.047065142	0.054941331	0.052651919	0.045998394	0.049786896
8	0.110955	-0.2782201	-0.074898721	0.012596824	-0.238020721	-0.041247321	-0.079018714	-0.31554113	0.078577266	0.137965619	0.049563165	0.055119692	0.074271966	0.06230178	0.054728606	0.092426271
9	0.0880039	-0.239615543	-0.093717634	0.205028481	-0.103388607	-0.0196479	0.019435065	-0.110134393	0.070039839	0.164141944	0.077878654	0.066002646	0.070306856	0.050957805	0.043392454	0.086157727
10	0.135693543	-0.085988585	-0.138715887	0.105800951	-0.250865284	-0.035665339	-0.001736514	-0.213065779	0.10032754	0.130042303	0.065978739	0.074802646	0.116669453	0.09671255	0.059552789	0.087310685
11	0.231808343	-0.141133279	0.005368911	0.278431757	-0.05476255	-0.037998057	-0.003517579	-0.020872224	0.084237949	0.097865498	0.066861962	0.063093614	0.050700312	0.06477872	0.025436768	0.057302038
12	-0.019303171	-0.278155779	-0.176476257	0.03778585	-0.189509957	-0.013197593	0.004325774	-0.2138615	0.044929303	0.150595063	0.049407525	0.06470237	0.065016721	0.043741778	0.038954883	0.078723891
13	0.639913729	0.056480464	0.156133161	0.867854936	-0.064384286	0.280075664	0.127387486	0.044655871	0.183994559	0.151944895	0.131893344	0.255009717	0.099347253	0.195110825	0.123717538	0.114623552
14	0.205217143	-0.087729464	0.1011328	0.328335759	0.076935829	0.168179236	0.194340957	0.022847536	0.110583892	0.120804558	0.053501337	0.115244188	0.10848352	0.10758144	0.070932606	0.121246415
15	0.12560095	-0.300163564	-0.314995479	0.045395595	-0.430492264	-0.1560692	-0.151882757	-0.398143857	0.175980715	0.113414019	0.190197672	0.099602531	0.1227073	0.0710992	0.039586256	0.10684924
16	0.158069236	-0.121106114	0.075258979	0.185400886	-0.075957779	0.071597414	0.056720291	-0.018658336	0.091928351	0.108136796	0.084158072	0.079347958	0.025281412	0.076137146	0.046266964	0.049733807
17	0.168936641	-0.634387857	-0.478693214	0.207769236	-0.208024414	-0.129607421	0.123149373	-0.15810698	0.157381285	0.233862281	0.28908706	0.147203382	0.210878827	0.155603518	0.127538614	0.083493773
18	0.198999028	-0.253753371	-0.111746841	0.203055486	-0.186570879	0.06901997	-0.007399486	-0.116894957	0.093172702	0.228832517	0.116640692	0.085166668	0.133520919	0.097637205	0.058051554	0.102978037
19	0.135727764	-0.193298236	-0.244179114	0.064582143	-0.379318414	-0.168971564	-0.096997943	-0.103575864	0.076625359	0.111813942	0.094632932	0.040682281	0.129651892	0.075834026	0.036593855	0.071143417
20	0.229937821	-0.19695245	0.009987204	0.3006464	-0.014758799	0.0648177	0.058104114	0.044995286	0.120195354	0.130643975	0.044622179	0.096084871	0.12290993	0.125204703	0.081301726	0.105429374
