# Supplementary material for: The Neural Basis of Testable and Non-Testable Beliefs
Source: PLoS One. 2015 May 5;10(5):e0124596. doi: 10.1371/journal.pone.0124596 (PMC4420500; doi:10.1371/journal.pone.0124596)
Supplement: S7 Dataset — List of significant clusters for main effect of certainty. (CSV) [file pone.0124596.s007.csv]

ROInum	vol	x	y	z	within	BA
1	123	-1	6	7	Left Caudate
2	46	-45	-67	19	Left Middle Temporal Gyrus	BA 39
3	42	-2	45	29	Left Medial Frontal Gyrus	BA 9
4	26	-3	-49	8	Left Posterior Cingulate	BA 29
5	24	-1	52	8	Left Medial Frontal Gyrus	BA 10
6	24	46	-67	14	Right Middle Temporal Gyrus	BA 39
7	24	-2	-1	42	Left Cingulate Gyrus	BA 24
8	23	-5	-48	46	Left Precuneus	BA 7
9	20	46	-21	44	Right Postcentral Gyrus	BA 2
10	19	17	-83	17	Right Cuneus	BA 18
11	17	-12	-70	-3	Left Lingual Gyrus	BA 18
12	12	4	-65	5	Right Lingual Gyrus
13	11	-7	-51	30	Left Precuneus	BA 31
14	10	-3	-22	46	Left Paracentral Lobule	BA 31
15	7	-36	-15	-3	Left Claustrum	BA 13
