# Supplementary material for: The Neural Basis of Testable and Non-Testable Beliefs
Source: PLoS One. 2015 May 5;10(5):e0124596. doi: 10.1371/journal.pone.0124596 (PMC4420500; doi:10.1371/journal.pone.0124596)
Supplement: S9 Dataset — List of significant clusters for main effect of condition. (CSV) [file pone.0124596.s009.csv]

ROInum	vol	x	y	z	within	BA
1	227	37	-62	40	Right Inferior Parietal Lobule	BA 39
2	168	43	22	26	Right Middle Frontal Gyrus	BA 9
3	136	-33	-73	34	Left Precuneus	BA 19
4	132	-53	-46	16	Left Superior Temporal Gyrus	BA 22
5	73	-14	-56	12	Left Posterior Cingulate	BA 30
6	68	10	-54	13	Right Posterior Cingulate	BA 23
7	68	27	1	54	Right Middle Frontal Gyrus	BA 6
8	59	-31	-36	-15	Left Fusiform Gyrus	BA 20
9	53	0	16	51	Left Superior Frontal Gyrus	BA 8
10	47	27	34	-2	Right Middle Frontal Gyrus	BA 47
11	47	-46	26	0	Left Inferior Frontal Gyrus	BA 47
12	46	-2	53	36	Left Medial Frontal Gyrus	BA 9
13	34	-1	59	13	Left Medial Frontal Gyrus	BA 10
14	30	-51	-49	-14	Left Inferior Temporal Gyrus	BA 20
15	28	-45	2	32	Left Inferior Frontal Gyrus	BA 6
16	23	-45	-47	41	Left Inferior Parietal Lobule	BA 40
17	22	-27	1	55	Left Middle Frontal Gyrus	BA 6
18	14	12	-82	0	Right Lingual Gyrus	BA 18
19	14	-44	30	22	Left Middle Frontal Gyrus	BA 46
20	13	19	-75	-29	Right Pyramis
21	13	-21	49	33	Left Superior Frontal Gyrus	BA 9
22	12	2	-41	40	Right Cingulate Gyrus	BA 31
23	10	-12	-90	23	Left Cuneus	BA 18
24	9	-25	37	-21	Left Superior Frontal Gyrus	BA 11
25	9	3	-2	33	Right Cingulate Gyrus	BA 24
26	8	48	27	4	Right Inferior Frontal Gyrus	BA 45
27	8	20	47	35	Right Superior Frontal Gyrus	BA 9
28	7	50	-48	-18	Right Fusiform Gyrus	BA 37
29	7	8	-54	30	Right Cingulate Gyrus	BA 31
30	7	5	-71	44	Right Precuneus	BA 7
