# Supplementary material for: The Neural Basis of Testable and Non-Testable Beliefs
Source: PLoS One. 2015 May 5;10(5):e0124596. doi: 10.1371/journal.pone.0124596 (PMC4420500; doi:10.1371/journal.pone.0124596)
Supplement: S10 Dataset — Mean % signal change and standard error of the mean for each significant cluster for the main effect of condition. (CSV) [file pone.0124596.s010.csv]

Cluster	NonTestable_Definitely_Mean	NonTestable_Possibly_Mean	NonTestable_PossiblyNot_Mean	NonTestable_DefinitelyNot_Mean	Testable_Definitely_Mean	Testable_Possibly_Mean	Testable_PossiblyNot_Mean	Testable_DefinitelyNot_Mean	NonTestable_Definitely_SEM	NonTestable_Possibly_SEM	NonTestable_PossiblyNot_SEM	NonTestable_DefinitelyNot_SEM	Testable_Definitely_SEM	Testable_Possibly_SEM	Testable_PossiblyNot_SEM	Testable_DefinitelyNot_SEM
1	-0.093646236	-0.0682788	-0.0441526	-0.017267543	0.263435657	0.216731386	0.223827457	0.207346771	0.048671754	0.145559776	0.078734133	0.07299695	0.079973009	0.071114351	0.043068002	0.056728547
2	-0.076278695	-0.06834785	-0.077276964	-0.019477436	0.279393324	0.2279353	0.195183029	0.195475071	0.042696443	0.152168083	0.082724746	0.076170987	0.074514571	0.081310923	0.042199542	0.066463075
3	-0.022661443	-0.143219479	-0.065344114	0.0768892	0.2750235	0.272934743	0.266238793	0.259867947	0.066672044	0.128899754	0.080636897	0.085848367	0.08778912	0.087649615	0.059452177	0.088023529
4	0.300291314	0.082394493	0.107802316	0.263938693	-0.085609979	-0.045255632	-0.0078412	-0.072301704	0.076130304	0.096408815	0.054266089	0.047695719	0.058395654	0.069128365	0.045579349	0.050618536
5	-0.182541721	-0.486023457	-0.268485393	-0.0598916	0.1586124	0.032416786	0.067434734	0.203971679	0.088217323	0.195065185	0.06366449	0.075527193	0.105469386	0.090955751	0.069158531	0.099720078
6	-0.150015314	-0.384891407	-0.223832014	0.000113479	0.260685636	0.146127071	0.160027586	0.268696071	0.104739024	0.225445903	0.061238295	0.09746882	0.129987237	0.103899177	0.079983971	0.115244195
7	-0.062805943	-0.092228407	-0.086696957	-0.071223793	0.165903879	0.13734696	0.147898314	0.095439043	0.046379758	0.13984649	0.062390184	0.072540742	0.083720809	0.066223899	0.041130401	0.041962286
8	-0.129861844	-0.389067871	-0.215801936	-0.009066071	0.0949106	0.082262107	0.127329443	0.140819436	0.056675193	0.190350046	0.055338294	0.073063065	0.053327651	0.064737607	0.059963977	0.059676877
9	0.159560714	0.074577693	0.106859329	0.116575193	0.447489929	0.358550971	0.286570421	0.341002143	0.083653329	0.161945186	0.080682772	0.079818377	0.093343934	0.063299659	0.047859113	0.065360704
10	-0.214275971	-0.40283325	-0.136399379	-0.096042559	0.152681871	0.136929007	0.06746965	0.196978893	0.064688694	0.205174418	0.048271839	0.105690053	0.10456392	0.068380131	0.048943349	0.0838555
11	0.8024425	0.463151857	0.673320571	0.969944857	0.316981829	0.419016793	0.301710157	0.140494136	0.086496963	0.166186955	0.088208166	0.153479505	0.064749061	0.124600433	0.076411617	0.05246081
12	0.283918514	-0.016961743	0.141217836	0.377023256	-0.061853909	-0.063419743	-0.056728654	-0.071988034	0.104888674	0.176684651	0.057815863	0.072470736	0.048236713	0.064596828	0.037819767	0.064797974
13	0.091051457	-0.237531879	-0.014497443	0.299672843	-0.27103685	-0.376401636	-0.326307857	-0.1900037	0.136470072	0.197761115	0.061407603	0.10697207	0.08787319	0.105645015	0.061512899	0.090392695
14	-0.001339729	-0.200744671	-0.084467067	0.245613726	0.358682336	0.381521	0.325957541	0.228290164	0.088853676	0.183188408	0.090719197	0.102531263	0.100640546	0.128607232	0.096046449	0.105482133
15	0.0103349	-0.060602719	-0.069453686	-0.026998817	0.245485936	0.261530307	0.169652864	0.141164071	0.080172191	0.119206707	0.082468866	0.095335204	0.083563866	0.072345067	0.046707513	0.065870179
16	0.057954356	0.105814821	0.033079154	0.120963321	0.328112893	0.3181681	0.291322469	0.238516843	0.100844119	0.109655302	0.088831717	0.095931821	0.087296559	0.060359457	0.054110212	0.082021192
17	0.028394249	-0.06246745	-0.095248243	0.001563564	0.149605036	0.124115229	0.163328373	0.10684785	0.062787895	0.102042583	0.070727899	0.065416753	0.073525139	0.06337484	0.045111792	0.060643872
18	0.030824536	0.038143243	0.362728029	0.4844788	0.437292286	0.427263993	0.472887243	0.614879157	0.139077658	0.192346101	0.108699033	0.160431824	0.09820894	0.111613382	0.084663175	0.120587753
19	-0.03154385	-0.008662379	-0.036744653	0.014997016	0.313175749	0.212016123	0.222490964	0.112490136	0.068510019	0.099703728	0.07169788	0.13324469	0.086146452	0.098499898	0.068302965	0.071744005
20	0.220194836	0.244536688	0.397113871	0.632546321	-0.065753336	-0.021816843	0.074603365	0.081665257	0.180796968	0.146914811	0.113156267	0.154793729	0.122098997	0.136154753	0.086454081	0.115959364
21	0.381515982	0.166184955	0.231913907	0.311593714	0.010297679	0.114380966	0.093109064	0.049698079	0.120164107	0.151091551	0.081864563	0.071118457	0.066430226	0.057073471	0.046118885	0.069097184
22	-0.060019761	-0.460248726	-0.296739371	-0.034822082	0.018640109	0.084008101	0.055125399	0.11482513	0.064654891	0.210954033	0.071761503	0.065098021	0.109127855	0.115520041	0.075227774	0.097417567
23	0.199601721	0.033068801	0.121168203	0.321981014	-0.102258229	0.023313547	-0.050112036	-0.062020457	0.091575705	0.116838816	0.077876149	0.118694088	0.112216709	0.117921844	0.086055842	0.105272211
24	-0.527504607	-0.563779317	-0.427488543	-0.312336221	-0.002111843	-0.046398179	-0.268715295	-0.061545443	0.141308596	0.18390923	0.183477163	0.112870792	0.095085749	0.07738014	0.086941976	0.128852261
25	-0.07968285	-0.265986399	-0.1896009	-0.097084264	0.108941714	0.027093471	0.027143482	0.011719471	0.088175279	0.131587984	0.041807155	0.09925762	0.058621201	0.062341939	0.044051407	0.07802153
26	0.336958857	0.175964143	0.2229172	0.379885164	-0.008309507	0.090464243	0.01205425	-0.040796864	0.069707479	0.168679424	0.054610516	0.112566998	0.111975525	0.101940643	0.060745425	0.122389028
27	0.349172357	0.148985686	0.1488137	0.207676743	-0.068847086	0.107078508	0.0913694	0.030623921	0.074182825	0.129656931	0.052148949	0.092062815	0.071003885	0.063203811	0.047622671	0.071606733
28	-0.092706321	-0.330348264	-0.210480479	0.109335998	0.181930457	0.245383486	0.162638829	0.073106841	0.102437929	0.181322453	0.066035685	0.139103896	0.091288641	0.149277991	0.099856264	0.13149714
29	0.270278614	-0.1840164	-0.01942085	0.2261002	-0.215044579	-0.262252414	-0.193476657	-0.154744783	0.139178348	0.180361449	0.05150725	0.079312675	0.104988298	0.078077648	0.064682213	0.068340254
30	-0.150017907	0.043041814	-0.021313657	0.070110579	0.295303414	0.15979105	0.2251447	0.202792514	0.129417116	0.2046201	0.083682468	0.05426689	0.111393827	0.122924942	0.055825243	0.055369596
